# Supplementary material for: Exploring molecular evolution of Rubisco in C3 and CAM Orchidaceae and Bromeliaceae
Source: BMC Evol Biol. 2020 Jan 22;20:11. doi: 10.1186/s12862-019-1551-8 (PMC6977233; doi:10.1186/s12862-019-1551-8)
Supplement: Supplementary file 7 — Additional file 7: Excel S1. Rubisco L-subunit variable sites among orchids. Dots: the same amino acid as the first species in the list. Dash: not available. [file 12862_2019_1551_MOESM7_ESM.xlsx]

## Sheet: Sheet1 (2)
Additional file 7: Excel S1
Rubisco L-subunit variable sites among orchids. Dots: the same amino acid as the first species in the list. Dash: not available.
SPECIES	VARIABLE SITES
	23	26	28	33	34	59	68	88	89	91	95	97	142	143	185	187	206	219	222	224	225	226	230	232	240	245	247	251	255	256	262	265	270	279	282	284	293	301	326	328	332	334	335	340	341	353	355	359	363
Acianthera pubescens	T	T	D	D	T	A	T	E	V	V	N	Y	T	S	Y	R	V	L	A	A	L	F	A	T	L	G	C	I	V	F	V	V	L	S	H	C	I	I	I	A	V	K	L	E	M	F	E	S	F
Acineta densa	.	.	.	.	.	.	.	.	A	.	.	.	.	.	.	.	.	.	.	.	.	Y	.	.	.	.	.	M	.	.	.	.	.	.	.	.	.	.	.	.	.	.	R	.	.	.	.	.	.
Arpophyllum giganteum	.	.	.	.	.	.	.	.	.	.	.	.	P	.	.	.	.	.	.	.	.	Y	.	.	.	.	.	.	.	.	.	.	.	.	.	.	.	.	.	.	.	.	.	.	.	.	.	.	.
Arundina graminifolia	.	.	.	.	.	.	.	.	.	.	.	.	P	.	.	.	.	.	.	.	.	Y	S	.	.	.	.	V	.	.	.	.	.	.	.	.	.	.	.	.	.	.	.	.	.	.	.	.	.
Aspasia lunata	.	.	.	.	.	.	.	.	A	.	.	.	.	.	.	.	.	.	.	.	.	.	.	.	.	.	.	.	.	.	.	.	.	.	.	.	.	.	.	.	.	.	.	.	.	.	.	.	.
Baskervilla colombiana	.	.	.	.	.	.	S	.	A	.	.	.	.	.	.	.	.	.	.	S	.	Y	.	.	.	.	.	.	.	.	.	.	.	.	.	.	.	.	.	.	.	.	.	.	.	.	.	.	.
Brassia arcuigera	.	.	.	.	.	.	.	.	A	.	.	.	.	.	.	.	.	.	.	.	I	Y	.	.	.	.	.	.	.	.	.	.	.	.	.	.	.	.	.	.	.	.	.	.	.	.	.	.	.
Bulbophyllum lobbii	.	.	.	.	.	.	.	.	S	.	.	.	P	.	.	.	.	.	.	.	.	.	.	.	.	.	.	.	.	.	.	.	.	.	Q	.	.	.	.	.	.	.	.	.	.	.	K	.	.
Calanthe calanthoides	.	.	.	.	.	.	.	.	.	.	.	.	P	.	.	.	.	.	.	.	.	.	.	.	.	.	.	.	.	.	.	.	I	.	.	.	.	.	.	.	.	.	.	.	.	.	.	.	.
Cattleya dowiana	.	.	.	.	.	.	.	.	G	.	.	.	.	.	.	.	.	.	.	.	.	.	.	.	.	.	.	M	.	.	.	I	.	.	.	.	.	.	.	S	.	.	.	.	.	.	.	.	.
Caularthron bilamellatum	.	.	.	.	.	.	.	.	.	.	.	.	.	.	.	.	.	.	.	.	I	.	.	.	.	.	.	M	.	.	.	I	.	.	.	.	.	.	.	.	.	.	.	.	.	.	.	.	.
Cephalanthera damasonium	.	.	.	.	.	.	.	.	A	.	.	.	.	.	.	.	.	.	.	.	.	Y	.	.	.	.	.	M	.	.	.	.	.	.	.	.	.	.	.	.	.	.	.	.	.	.	.	.	.
Cephalanthera rubra	.	.	.	.	.	.	.	.	A	.	.	.	.	.	.	.	.	.	.	.	.	Y	.	.	.	.	.	.	.	.	.	.	.	.	.	.	.	.	.	.	.	.	.	.	.	.	.	.	.
Cischweinfia dasyandra	.	.	.	.	.	.	.	.	A	.	.	.	.	.	.	.	.	.	.	.	I	Y	.	.	.	.	.	.	.	.	.	.	.	.	.	.	.	.	.	.	.	.	.	.	.	.	.	.	.
Coccineorchis cernua	.	.	.	.	.	.	S	.	A	.	.	.	.	.	.	.	.	.	.	S	.	Y	.	.	.	.	.	M	.	.	.	.	.	.	.	.	.	.	.	.	.	.	.	.	.	.	.	.	.
Cuitlauzina egertonii	.	.	.	.	.	.	.	.	A	.	.	.	.	.	.	.	.	.	.	.	I	Y	.	.	.	.	.	.	.	.	.	.	.	.	.	.	.	.	.	.	.	.	.	.	.	.	.	.	.
Cycnoches egertonianum	.	.	.	.	.	.	.	.	P	.	.	.	.	.	.	.	.	.	.	.	I	Y	.	.	.	.	.	.	.	.	.	.	.	.	.	.	.	.	.	.	.	.	.	.	.	.	.	.	.
Cyrtochiloides ochmatochila	.	.	.	.	.	.	.	.	A	.	.	.	.	.	.	.	.	.	.	.	I	Y	.	.	.	.	.	.	.	.	.	.	.	.	.	.	.	.	.	.	.	.	.	.	.	.	.	.	.
Dendrobium aphyllum	-	-	.	.	.	.	.	.	A	L	.	.	.	.	.	.	.	.	.	.	I	.	.	.	.	.	.	.	.	.	.	.	.	.	.	.	.	.	.	.	.	.	.	.	.	.	.	.	.
Dressleria eburnea	.	.	.	.	.	.	.	.	P	.	.	.	.	.	.	.	.	.	.	.	I	Y	.	.	.	.	.	.	.	.	.	I	.	.	.	.	.	.	.	S	.	E	.	.	.	.	.	.	.
Elleanthus furfuraceus	.	.	.	.	.	.	.	.	.	.	.	.	.	.	.	.	.	.	.	.	I	Y	.	.	.	.	.	.	.	.	.	.	.	.	.	.	N	.	.	.	.	.	.	.	.	.	.	.	.
Epidendrum ciliare	.	.	.	.	.	.	.	.	.	.	.	.	.	.	.	.	.	.	.	.	.	.	.	.	.	.	.	M	.	.	.	.	.	.	.	.	.	.	.	.	.	.	.	.	.	.	.	.	.
Epidendrum difforme	.	.	.	.	.	.	.	.	.	.	.	.	.	.	.	.	.	.	.	.	.	.	.	.	.	.	.	M	.	.	.	I	.	.	.	.	N	.	.	.	.	.	.	.	.	.	.	.	.
Epidendrum paniculatum	-	-	-	.	.	.	.	.	.	.	.	.	.	.	.	.	.	.	.	.	.	.	.	.	.	.	.	M	.	.	.	.	.	T	.	.	.	.	.	.	.	.	.	.	.	.	.	.	.
Epidendrum rigidum	.	.	.	.	.	.	.	.	.	.	.	.	.	.	.	.	.	.	.	.	.	.	.	.	.	.	.	M	.	.	.	I	.	-	-	-	.	.	.	.	.	.	.	.	.	.	.	.	.
Epidendrum schumannianum	.	.	.	.	.	.	.	.	.	.	.	.	.	.	.	.	.	.	.	.	.	.	.	.	.	.	Y	M	.	.	.	I	.	-	-	-	.	.	.	.	.	.	.	.	.	.	.	.	.
Eriopsis biloba	.	.	.	.	.	.	.	.	A	.	.	.	.	.	.	.	.	.	.	.	I	Y	.	.	.	.	.	.	.	.	.	.	.	.	.	.	.	.	.	.	.	.	.	.	.	.	.	.	.
Erycina crista-galli	.	.	.	.	.	.	.	.	A	.	.	.	.	.	.	.	.	.	.	.	I	Y	.	.	.	.	.	.	.	.	.	.	.	.	.	.	.	.	.	.	.	.	.	.	.	.	.	.	.
Goodyera repens	.	.	.	S	.	.	.	.	P	.	T	F	P	A	.	.	.	.	.	S	.	Y	.	.	.	.	.	.	.	.	.	.	.	.	.	.	.	.	.	G	.	.	.	D	.	Y	.	N	Y
Habenaria repens	.	.	.	.	.	.	.	.	G	.	.	.	P	A	.	.	.	.	.	S	.	.	.	.	.	.	.	.	.	.	.	I	.	T	.	S	.	.	.	.	.	.	.	.	.	.	.	.	.
Ionopsis utricularioides	.	.	.	.	.	.	.	.	A	A	.	.	.	.	.	.	.	.	.	.	I	Y	.	.	.	.	.	.	.	.	.	.	.	.	.	.	.	.	.	.	.	.	.	.	.	.	.	.	.
Laelia speciosa	.	.	.	.	.	.	.	.	.	.	.	.	.	.	.	.	.	.	.	.	I	.	.	.	.	.	.	M	.	.	.	I	.	.	.	.	.	.	.	.	.	.	.	.	.	.	.	.	.
Leochilus leochilinus	.	.	E	.	.	.	.	.	A	.	.	.	.	.	.	.	.	.	.	.	I	Y	.	.	.	.	.	M	.	.	.	.	.	.	.	.	.	.	.	.	.	.	.	.	.	.	.	.	.
Lockhartia amoena	-	.	.	.	.	.	.	.	A	.	.	.	.	.	.	.	.	.	.	.	I	Y	.	.	.	.	.	.	.	.	.	.	.	.	.	.	.	.	.	.	.	.	.	.	.	.	.	.	.
Lockhartia micrantha	.	.	.	.	.	.	.	.	A	.	.	.	.	.	.	.	.	.	.	.	I	Y	.	.	.	.	.	M	.	.	.	.	.	.	.	.	.	.	.	.	.	.	.	.	.	.	.	.	.
Lycaste cruenta	.	.	.	.	.	.	.	.	A	.	.	.	.	.	.	.	.	.	.	.	.	Y	.	.	.	.	.	M	.	.	.	.	.	.	.	.	.	.	.	.	.	.	.	.	.	.	.	.	.
Maxillaria cucullata	.	.	.	.	.	.	.	.	A	.	.	.	.	.	.	.	.	.	.	.	.	Y	.	.	.	.	.	M	I	.	.	.	.	.	.	.	.	.	.	.	.	.	.	.	.	.	.	.	.
Mesospinidium horichii	.	.	.	.	.	.	.	.	A	.	.	.	.	.	.	.	.	.	.	.	.	Y	.	.	.	.	.	.	.	.	.	.	.	.	.	.	.	.	.	.	.	.	.	.	.	.	.	.	.
Mormolyca ringens	.	.	.	.	.	.	.	.	A	.	.	.	.	.	S	T	G	.	T	.	.	Y	.	.	.	.	.	M	.	.	.	.	.	.	.	.	.	.	.	.	.	.	.	.	.	.	.	.	.
Myoxanthus exasperatus	.	.	.	.	.	.	.	.	.	.	.	.	.	.	.	.	.	.	.	.	.	Y	.	.	.	.	.	.	.	.	.	.	.	.	.	.	.	.	.	.	.	.	.	.	.	.	.	.	.
Oncidium aff obryzatum	.	.	.	.	.	.	.	.	A	.	.	.	.	.	.	.	.	.	.	.	I	Y	.	.	.	.	.	.	.	.	.	.	.	.	.	.	.	.	.	.	.	.	.	.	.	.	.	.	.
Oncidium dichromaticum	.	.	.	.	.	.	.	.	A	.	.	.	.	.	.	.	.	.	.	.	.	.	.	.	.	.	.	M	.	.	.	.	.	.	.	.	.	.	.	.	.	.	.	.	.	.	.	.	.
Oncidium lineoligerum	.	.	.	.	.	.	.	.	A	.	.	.	.	.	.	.	.	.	.	.	.	.	.	.	.	.	.	.	.	.	.	.	.	.	.	.	.	.	.	.	.	.	.	.	.	.	.	.	.
Ornithocephalus dressleri	.	.	.	.	.	.	.	.	P	A	.	.	.	.	.	.	.	.	.	.	I	Y	.	.	.	.	.	.	.	.	.	.	.	.	.	.	.	.	.	.	.	.	.	.	.	.	.	.	.
Pachyphyllum crystallinum	.	.	.	.	.	.	.	.	A	.	.	.	.	A	.	.	.	.	.	.	I	Y	.	.	.	.	.	.	.	.	.	.	.	.	.	.	.	.	.	.	.	.	.	.	.	.	.	.	.
Palmorchis trilobulata	N	.	A	.	.	.	.	D	P	.	.	.	.	.	.	.	.	.	.	.	.	Y	.	.	.	.	.	M	.	C	T	.	.	.	.	.	.	.	V	.	.	.	.	.	.	.	.	.	.
Phragmipedium longifolium	.	.	.	.	.	.	.	.	A	.	.	.	P	.	.	.	.	.	.	.	I	Y	.	.	.	.	.	.	.	.	.	.	.	.	.	.	.	.	.	.	.	.	.	.	.	.	.	.	.
Platythelys querceticola	.	.	.	S	.	.	A	D	P	.	.	.	P	.	.	.	.	.	.	S	.	Y	.	.	.	.	.	.	.	.	.	.	.	.	.	.	.	.	.	G	.	.	.	D	.	Y	.	N	.
Plectorrhiza tridentata	.	.	.	.	.	.	.	.	.	.	.	.	P	.	.	.	.	.	.	.	I	Y	.	.	.	A	.	.	.	.	.	.	.	.	.	.	.	.	.	.	.	.	.	.	.	Y	.	.	.
Pleurothallis cardiothallis	.	.	.	.	.	.	.	.	A	.	.	.	.	.	.	.	.	.	.	.	.	Y	.	.	.	.	.	.	.	.	.	.	.	.	.	.	.	.	.	.	.	.	.	.	.	.	.	.	.
Pleurothallis chloroleuca	.	.	.	.	.	.	.	.	.	.	.	.	.	.	.	.	.	.	.	.	.	Y	.	.	.	.	.	.	.	.	.	.	.	.	.	.	.	.	.	.	.	.	.	.	.	.	.	.	.
Pleurothallis eumecocaulon	.	.	.	.	.	.	.	.	.	.	.	.	.	.	.	.	.	.	.	.	.	.	.	.	.	.	.	.	.	.	.	.	.	.	.	.	.	.	.	.	.	.	.	.	.	.	.	.	.
Pleurothallis nuda	.	.	.	.	.	.	.	.	.	.	.	.	.	.	.	.	.	.	.	.	.	Y	.	.	.	.	.	.	.	.	.	.	.	.	.	.	.	.	.	.	.	.	.	.	.	.	.	.	.
Ponthieva ephippium	.	.	.	.	.	.	.	.	A	.	.	.	.	.	.	.	.	.	.	S	.	Y	.	.	.	.	.	.	.	.	.	.	.	.	.	.	.	.	.	.	.	.	.	.	.	.	.	.	.
Ponthieva formosa	.	.	.	.	.	.	.	.	A	.	.	.	.	.	.	.	.	.	.	S	.	Y	.	.	F	.	.	.	.	.	.	.	.	.	.	.	.	.	.	.	.	.	.	.	.	.	.	.	.
Ponthieva racemosa	.	.	.	.	S	.	.	.	A	.	.	.	.	.	.	.	.	.	.	S	.	Y	.	.	.	.	.	M	.	.	.	.	.	.	.	.	.	.	.	.	.	.	.	.	.	.	.	.	.
Ponthieva tuerckheimii	.	.	.	.	.	.	.	.	A	.	.	.	.	.	.	.	.	.	.	S	.	Y	.	.	.	.	.	.	.	.	.	.	.	.	.	.	.	.	.	.	.	.	.	.	.	.	.	.	.
Prescottia stachyodes	.	.	.	.	.	.	.	.	A	.	.	.	P	.	.	.	.	.	.	S	.	Y	.	.	.	.	.	.	.	.	.	.	.	.	.	.	.	.	.	.	.	.	.	.	.	.	.	.	.
Prosthechea abbreviata	.	.	.	.	.	.	.	.	.	.	.	.	.	.	.	.	.	.	.	.	.	.	.	.	.	.	.	M	.	.	.	I	.	.	.	.	.	.	.	.	.	.	.	.	.	.	.	.	.
Pterichis galeata	.	.	.	.	.	.	.	.	A	.	.	.	.	.	.	.	.	.	.	S	.	Y	.	.	.	.	.	.	.	.	.	.	.	.	.	.	.	.	.	.	.	.	.	.	.	.	.	.	.
Pterichis habenarioides	.	.	.	.	.	.	.	.	A	.	.	.	.	.	.	.	.	.	.	S	.	Y	.	.	.	.	.	.	.	.	.	.	.	.	.	.	.	.	.	.	.	.	.	.	.	.	.	.	.
Rossioglossum ampliatum	.	.	.	.	.	.	.	.	A	.	.	.	.	.	.	.	.	.	.	.	I	Y	.	.	.	.	.	.	.	.	.	.	.	.	.	.	.	.	.	.	.	.	.	.	.	.	.	.	.
Rossioglossum oerstedii	.	.	.	.	.	.	.	.	A	.	.	.	.	.	.	.	.	.	.	.	I	Y	.	.	.	.	.	.	.	.	.	.	.	.	.	.	.	.	.	.	.	.	.	.	.	.	.	.	.
Rossioglossum schlieperianum	.	.	.	.	.	.	.	.	A	.	.	.	.	.	.	.	.	.	.	.	I	Y	.	.	.	.	.	.	.	.	.	.	.	.	.	.	.	.	.	.	.	.	.	.	.	.	.	.	.
Sacoila lanceolata	.	.	.	.	.	.	.	.	A	.	.	.	.	.	.	.	.	.	.	.	.	Y	.	.	.	.	.	M	I	.	.	.	.	.	.	.	.	.	.	.	.	.	.	.	.	.	.	.	.
Scaphyglottis modesta	.	.	.	.	.	.	.	.	.	.	.	.	.	A	.	.	.	V	.	.	.	.	.	.	.	.	.	M	.	.	.	.	.	T	.	.	.	.	.	.	.	.	.	.	.	.	.	.	.
Scaphyglottis punctulata	.	.	.	.	.	.	.	.	.	.	.	.	.	A	.	.	.	V	.	.	.	.	.	.	.	.	.	M	.	.	.	.	.	T	.	.	.	.	.	.	.	.	.	.	.	.	.	.	.
Selenipedium chica	.	A	.	.	.	.	.	.	A	.	.	.	P	.	.	.	.	V	.	.	I	Y	.	P	F	.	.	.	.	.	.	.	.	.	.	.	.	.	.	.	.	.	.	.	.	.	.	.	.
Sobralia macrantha	.	.	.	.	.	.	.	.	.	.	.	.	.	.	.	.	.	.	.	.	.	Y	.	.	.	.	.	.	.	.	.	.	.	.	.	.	.	.	.	.	.	.	.	.	.	.	.	.	.
Spathoglottis plicata	.	.	.	.	.	.	.	.	.	.	.	.	.	.	.	.	.	.	.	.	I	Y	.	.	.	.	.	.	.	.	A	.	.	.	.	.	.	.	.	.	.	.	.	.	.	.	.	.	.
Stanhopea ecornuta from GenBank	.	.	.	.	.	.	.	.	A	.	.	F	.	.	.	.	.	.	.	.	.	Y	.	.	.	.	.	M	.	.	.	.	.	.	.	.	.	.	.	S	.	E	.	.	.	.	.	.	.
Stanhopea ecornuta	.	.	.	.	.	.	.	.	A	.	.	.	.	.	.	.	.	.	.	.	.	Y	.	.	.	.	.	M	.	.	.	.	.	.	.	.	.	.	.	.	.	.	.	.	.	.	.	.	.
Stelis argentata	-	-	-	-	-	.	.	.	.	.	.	.	.	.	.	.	.	.	.	.	.	Y	S	.	.	.	.	.	.	.	.	.	.	.	.	.	.	.	.	.	M	.	.	.	.	.	.	.	.
Stenorrhynchos speciosum	.	.	.	.	.	S	.	.	A	.	.	.	.	.	.	.	.	.	.	S	.	Y	.	.	.	.	.	M	.	.	.	.	.	.	.	.	.	.	.	.	.	.	.	.	.	.	.	.	.
Systeloglossum acuminatum	.	.	.	.	.	.	.	.	A	.	.	.	.	.	.	.	.	.	.	.	I	Y	.	.	.	.	.	M	.	.	.	.	.	.	.	.	.	.	.	.	.	.	.	.	.	.	.	.	.
Trizeuxis falcata	.	.	.	.	.	.	.	.	P	A	.	.	.	.	.	.	.	.	.	.	I	Y	.	.	.	.	.	.	.	.	.	.	.	.	.	.	.	.	.	.	.	.	.	.	.	.	.	.	.
Vanilla cf planifolia	.	.	.	.	.	.	.	.	P	.	.	.	S	.	.	.	.	V	.	.	I	Y	.	.	.	.	.	.	.	.	.	.	.	.	.	.	.	.	.	.	.	.	.	D	V	.	.	.	.
Vanilla inodora	.	.	.	.	.	.	.	.	P	.	.	.	.	.	.	.	.	V	.	.	I	Y	.	.	F	.	.	.	.	.	.	.	.	.	.	.	.	L	.	.	.	.	.	.	L	.	.	.	.
Vanilla pompona	-	-	-	.	.	.	.	.	P	.	.	.	.	.	.	.	.	V	.	.	I	Y	.	.	.	.	.	.	.	.	.	.	.	.	.	.	.	.	.	.	.	.	.	.	L	.	.	.	.
[truncated: 24 more columns]
