# Supplementary material for: Exploring molecular evolution of Rubisco in C3 and CAM Orchidaceae and Bromeliaceae
Source: BMC Evol Biol. 2020 Jan 22;20:11. doi: 10.1186/s12862-019-1551-8 (PMC6977233; doi:10.1186/s12862-019-1551-8)
Supplement: Supplementary file 8 — Additional file 8: Excel S2. Rubisco L-subunit variable sites among bromeliads. Dots: the same amino acid as the first species in the list. Dash: not available. [file 12862_2019_1551_MOESM8_ESM.xlsx]

## Sheet: Brom
Additional file 8: Excel S2
Rubisco L-subunit variable sites among bromeliads. Dots: the same amino acid as the first species in the list. Dash: not available.
SEQUENCES	VARIABLE SITES
	11	28	68	89	91	97	116	130	131	135	138	139	142	143	160	219	225	245	251	255	262	265	270	279	281	282	328	340	407	442	443	449	464	468	470	477	478	479
Acanthostachys strobilacea	-	E	T	P	V	F	M	L	R	L	L	R	T	S	D	V	I	G	I	V	V	V	L	S	A	H	A	E	L	A	E	S	-	-	-	-	-	-
Aechmea chantinii	V	.	.	.	.	Y	.	.	.	.	.	.	P	.	.	.	L	.	.	.	.	.	.	.	.	.	.	.	.	.	.	.	Q	E	E	K	T	K
Aechmea leptantha	-	.	.	.	.	Y	.	.	.	.	.	.	P	.	.	.	L	A	.	.	.	.	.	.	.	.	.	.	.	.	.	.	-	-	-	-	-	-
Aechmea nudicaulis var nudicaulis	V	.	.	.	.	Y	.	.	.	.	.	.	P	A	.	.	L	.	.	.	.	.	I	.	.	.	.	.	.	.	.	.	Q	E	E	K	T	K
Alcantarea duarteana	A	D	.	.	.	Y	.	.	.	.	.	.	.	.	.	.	.	.	.	.	.	.	.	.	.	.	.	.	.	.	.	.	E	D	E	K	A	K
Alcantarea imperialis	A	D	.	.	.	Y	.	.	.	.	.	.	.	.	.	.	.	.	.	.	.	.	.	.	.	.	.	.	.	.	.	.	E	D	E	K	A	K
Ananas comosus	V	.	.	.	.	Y	.	.	.	.	.	.	.	.	.	.	.	.	.	.	.	.	.	.	.	.	.	.	.	.	.	.	Q	D	E	K	T	K
Billbergia euphemiae nudiflora	V	.	.	.	.	Y	.	.	.	.	.	.	P	.	.	.	L	.	.	.	.	.	I	.	.	.	.	.	.	.	.	.	Q	E	E	K	T	K
Billbergia euphemiae euphemiae	V	.	.	.	.	Y	.	.	.	.	.	.	P	.	.	.	L	.	.	.	.	.	.	.	.	.	.	.	.	.	.	.	Q	E	E	K	T	K
Billbergia nutans	V	.	.	.	.	Y	.	.	.	.	.	.	P	.	.	.	L	.	.	.	.	.	.	.	.	.	.	.	.	.	.	.	Q	E	E	K	T	K
Billbergia vittata	V	.	.	.	.	Y	.	.	.	.	.	.	P	.	.	.	L	.	.	.	.	.	.	.	.	.	.	.	.	.	.	.	Q	E	E	K	T	K
Brocchinia micrantha	A	D	.	.	.	Y	.	.	.	.	.	.	P	.	.	.	.	.	.	.	.	.	.	.	.	.	.	.	.	.	.	.	E	E	E	K	T	K
Brocchinia reducta	A	D	.	.	.	Y	.	.	.	.	.	.	P	.	.	.	L	.	.	.	.	.	.	.	.	.	.	.	.	.	.	.	E	E	E	K	T	K
Brocchinia steyermarkii	A	D	.	.	.	Y	.	.	.	.	.	.	P	.	.	.	.	.	.	.	.	.	.	.	.	.	.	.	.	.	.	.	E	E	E	K	T	K
Brocchinia tatei	A	D	.	.	.	Y	.	.	.	.	.	.	P	.	.	.	L	.	.	.	.	.	.	.	.	.	.	.	.	.	.	.	E	E	E	K	T	K
Bromelia plumieri	A	D	.	.	.	Y	.	.	.	.	.	.	P	.	.	.	.	.	.	.	A	.	.	.	.	.	.	.	.	.	.	.	E	E	E	K	T	K
Bromelia serra	-	D	.	.	.	Y	.	.	.	.	.	.	P	.	.	.	.	.	.	.	A	.	.	.	.	.	.	.	.	.	.	.	-	-	-	-	-	-
Catopsis juncifolia	A	D	.	.	.	Y	.	.	.	.	.	.	.	.	.	.	.	.	M	I	.	.	.	.	.	.	.	.	.	.	.	.	E	D	D	K	T	K
Catopsis morreniana	A	.	.	.	.	Y	.	.	.	.	.	.	.	.	.	.	.	.	M	I	.	.	.	.	.	.	.	.	.	.	.	.	E	D	D	K	T	K
Catopsis nutans var nutans	A	D	.	.	.	Y	.	.	.	.	.	.	.	.	.	.	.	.	M	I	.	.	.	.	.	.	.	.	.	.	.	.	E	D	D	K	T	K
Catopsis subulata	A	D	.	.	.	Y	.	.	.	.	.	.	.	.	.	.	.	.	M	I	.	.	.	.	.	.	.	.	.	.	.	.	E	D	D	K	T	K
Cryptanthus fosterianus	A	D	.	.	.	Y	L	.	.	.	.	.	P	.	.	.	.	.	.	.	.	.	.	.	S	.	.	.	.	.	.	C	E	D	E	K	A	K
Cryptanthus glaziouii	V	.	.	.	.	.	.	.	.	.	.	.	.	.	.	.	.	.	.	.	.	.	.	.	.	.	.	.	.	.	.	.	Q	E	E	K	T	K
Cryptanthus scaposus	V	.	.	.	.	.	.	.	.	.	.	.	.	.	.	.	L	.	.	.	A	.	.	.	.	.	.	.	.	.	.	.	Q	E	E	K	T	K
Cryptanthus sinuosus	V	.	.	T	.	.	.	.	.	.	.	.	.	.	.	.	.	.	.	.	.	.	.	.	.	.	.	.	.	.	.	.	Q	E	E	K	T	K
Cryptanthus warren-loosei	V	.	.	.	A	.	.	.	.	.	.	.	.	.	.	.	L	.	.	.	.	.	.	.	.	.	.	.	.	.	A	.	Q	E	E	K	T	K
Dyckia marnier-lapostollei	A	D	.	.	.	Y	.	.	.	.	.	.	P	.	E	L	.	.	.	.	.	I	I	.	.	.	.	.	.	.	.	.	-	-	-	-	-	-
Fascicularia bicolor	A	D	.	.	.	Y	.	.	.	.	.	.	P	.	.	L	L	.	M	I	.	.	.	.	.	R	.	.	.	.	.	T	E	E	E	-	-	-
Fosterella caulescens	A	D	S	.	.	Y	.	.	.	.	.	.	P	.	.	L	.	.	.	.	A	.	.	.	.	.	.	.	.	T	.	.	E	D	E	K	T	K
Glomeropitcairnia erectiflora	A	D	.	.	.	Y	.	.	.	.	.	.	P	.	.	.	L	.	.	.	.	.	.	.	.	.	S	.	.	.	.	.	E	D	E	K	A	K
Glomeropitcairnia penduliflora	A	D	.	S	.	Y	.	.	.	.	.	.	.	.	.	.	.	.	.	.	.	.	.	.	.	.	S	.	.	.	.	.	E	D	E	K	A	K
Guzmania acorifolia	A	D	.	.	.	Y	.	.	.	.	.	.	P	.	.	.	L	.	M	I	.	.	.	.	.	.	.	.	.	.	.	.	E	E	E	K	A	K
Guzmania angustifolia var angustifolia	A	D	.	.	.	Y	.	.	.	.	.	.	.	.	.	.	L	.	.	.	.	.	.	.	.	.	.	.	.	.	.	C	E	E	E	K	T	K
Guzmania barbiei (published as barbieae!)	A	.	.	.	.	Y	.	.	.	.	.	.	.	.	.	.	L	.	.	.	.	.	.	.	.	.	.	.	.	.	.	C	E	D	E	K	T	K
Guzmania donnell-smithii	A	.	.	.	.	Y	.	.	.	.	.	.	.	.	.	.	L	.	M	I	.	.	.	.	.	.	.	.	.	.	.	.	E	E	E	K	A	K
Guzmania graminifolia	A	.	.	.	.	Y	.	.	.	.	.	.	.	.	.	.	L	.	M	.	.	.	.	.	.	.	.	.	.	.	.	.	E	E	E	K	A	K
Guzmania herrerae	A	D	.	.	.	Y	.	.	.	.	.	.	.	.	.	.	L	.	M	I	.	.	.	.	.	.	.	.	.	.	.	.	E	E	E	K	A	K
Guzmania melinonis	A	D	.	.	.	Y	.	.	.	.	.	.	.	.	.	.	L	.	.	.	.	.	.	.	.	.	.	.	.	.	.	C	E	E	E	K	A	K
Guzmania monostachia var monostachia	V	.	.	.	.	Y	.	.	.	.	.	.	.	.	.	.	L	.	.	.	.	.	.	.	.	.	.	.	.	.	.	C	E	D	E	K	T	K
Guzmania multiflora	A	D	.	.	.	Y	.	.	.	.	.	.	P	.	.	.	L	.	M	I	.	.	.	.	.	.	.	.	.	.	.	.	E	E	E	K	A	K
Guzmania musaica var musaica	A	.	.	.	.	Y	.	.	.	.	.	.	.	.	.	.	L	.	M	I	.	.	.	.	.	.	.	.	.	.	.	.	E	E	E	K	T	K
Guzmania patula	A	.	.	.	.	Y	.	.	.	.	.	.	P	.	.	.	L	.	M	I	.	.	.	.	.	.	.	.	.	.	.	.	E	E	E	K	A	K
Guzmania rhonhofiana	A	.	.	.	.	Y	.	.	.	.	.	.	P	.	.	.	L	.	M	I	.	.	.	.	.	.	.	.	.	.	.	.	E	E	E	K	A	K
Guzmania variegata	A	D	.	.	.	Y	.	.	.	.	.	.	P	.	.	.	L	.	.	.	.	.	.	.	.	.	.	.	.	.	.	.	E	E	E	K	A	K
Guzmania wittmackii	A	D	.	.	.	Y	.	.	.	.	.	.	P	.	.	.	L	.	.	.	.	.	.	.	.	.	.	.	.	.	.	.	E	E	E	K	A	K
Hechtia montana	-	D	.	.	.	Y	.	.	.	.	.	.	P	.	.	L	.	.	.	.	.	.	.	.	.	.	.	.	.	.	.	.	E	D	E	K	A	K
Lapanthus duartei	-	.	.	.	.	.	.	.	.	.	.	.	.	.	.	.	.	.	.	.	.	.	.	.	.	.	.	.	.	.	.	.	-	-	-	-	-	-
Lindmania guianensis	A	D	.	.	.	Y	.	.	.	.	.	.	P	.	.	.	.	.	.	.	.	.	.	.	.	.	.	.	.	.	.	.	E	D	E	K	A	K
Navia saxicola	A	D	.	.	.	Y	.	.	.	.	.	.	.	.	.	.	.	.	.	.	.	.	.	.	.	.	.	.	.	.	.	.	E	D	E	K	A	K
Neoglaziovia variegata	-	.	.	.	.	Y	.	.	.	.	.	.	P	.	.	.	L	.	.	.	.	.	.	.	.	.	.	.	.	.	.	.	-	-	-	-	-	-
Nidularium fulgens	V	.	.	.	.	Y	.	.	.	.	.	.	P	.	.	.	L	.	.	.	.	.	.	.	.	.	.	.	I	.	.	.	Q	E	E	K	T	K
Nidularium innocentii innocentii	V	.	.	.	L	Y	.	.	.	.	.	.	P	.	.	.	L	.	.	.	.	.	.	.	.	.	.	.	I	.	.	.	Q	E	E	K	T	K
Nidularium innocentii lineatum	V	.	.	.	L	Y	.	.	.	.	.	.	P	.	.	.	L	.	.	.	.	.	.	.	.	.	.	.	I	.	.	.	Q	E	E	K	T	K
Nidularium innocentii wittmackianum	V	.	.	.	L	Y	.	.	.	.	.	.	P	.	.	.	L	.	.	.	.	.	.	.	.	.	.	.	I	.	.	.	Q	E	E	K	T	K
Nidularium purpureum purpureum	V	.	.	.	.	Y	.	.	.	.	.	.	P	.	.	.	L	.	.	.	.	.	.	.	.	.	.	.	I	.	.	.	Q	E	E	K	T	K
Nidularium regelioides	V	.	.	.	.	Y	.	.	.	.	.	.	P	.	.	.	L	.	.	.	.	.	.	.	.	.	.	.	I	.	.	.	Q	E	E	K	T	K
Catopsis juncifolia	-	D	.	.	.	Y	.	.	.	.	.	.	.	.	.	L	L	.	M	.	.	.	.	.	.	.	.	.	.	.	.	C	-	-	-	-	-	-
Orthophytum disjunctum	-	.	.	.	.	.	.	.	.	.	.	.	.	.	.	.	.	.	.	.	.	.	.	.	.	.	.	D	.	.	.	.	-	-	-	-	-	-
Pitcairnia feliciana	A	D	.	.	.	Y	.	.	.	.	.	.	P	.	.	L	.	.	.	I	.	.	.	.	.	.	.	.	.	.	.	.	E	D	E	K	T	K
Pitcairnia punicea	A	.	.	.	.	Y	.	.	.	.	.	.	.	.	.	L	L	.	M	I	.	.	.	.	.	.	.	.	.	.	.	.	E	D	E	K	T	K
Puya chilensis	-	D	.	.	.	Y	.	.	.	.	.	.	P	.	.	L	.	.	.	.	.	.	.	.	.	.	.	.	.	.	.	C	-	-	-	-	-	-
Puya dyckioides	A	D	S	.	.	Y	.	.	.	.	.	.	P	.	.	L	.	.	M	.	.	.	.	.	.	.	.	.	.	.	.	.	E	D	E	K	A	K
Puya ferruginea	A	D	.	.	.	Y	.	.	.	.	.	.	P	.	.	L	.	.	.	.	.	.	.	.	.	.	.	.	.	.	.	.	E	D	E	K	A	K
Puya humilis	A	D	.	.	.	Y	.	.	.	.	.	.	P	.	.	L	.	.	.	.	.	.	.	.	.	.	.	.	.	.	.	.	E	D	E	K	A	K
Puya laxa	A	D	.	.	.	Y	.	.	.	.	.	.	P	.	.	L	.	.	.	.	.	.	.	.	.	.	.	.	.	.	.	.	E	D	E	K	A	K
Puya raimondii	A	D	S	.	.	Y	.	.	.	.	.	.	P	.	.	L	.	.	M	.	.	.	.	.	.	.	.	.	.	.	.	.	E	D	-	-	-	-
Puya sanctae-crucis	A	D	.	.	.	Y	.	.	.	.	.	.	P	.	.	L	.	.	.	.	.	.	.	.	.	.	.	.	.	.	.	.	E	D	E	K	A	K
Puya stenothyrsa	A	D	.	.	.	Y	.	.	.	.	.	.	P	.	.	L	.	.	.	.	.	.	.	.	.	.	.	.	.	.	.	.	E	D	E	K	A	K
Puya venusta	V	D	.	.	.	Y	.	I	L	Q	V	G	P	.	.	L	.	.	.	.	.	.	.	.	.	.	V	.	.	.	.	C	E	D	E	K	A	K
Racinaea elegans	A	D	.	.	.	Y	.	.	.	.	.	.	P	.	.	.	.	.	.	.	.	.	.	.	.	.	.	.	.	.	.	C	E	D	E	K	A	K
Racinaea ropalocarpa	A	D	.	.	.	Y	.	.	.	.	.	.	P	.	.	.	.	A	.	.	.	.	.	.	.	.	.	.	.	.	.	.	E	D	E	K	T	K
Racinaea seemannii	A	D	.	.	.	Y	.	.	.	.	.	.	P	.	.	.	.	.	.	.	.	.	.	.	.	.	.	.	.	.	.	C	E	D	E	K	A	K
Racinaea spiculosa var spiculosa	A	D	.	.	.	Y	.	.	.	.	.	.	.	.	.	.	.	.	.	.	.	.	.	.	.	.	.	.	.	.	.	C	E	D	E	K	A	K
Ronnbergia brasiliensis	V	.	.	.	.	Y	.	.	.	.	.	.	.	.	.	.	L	.	.	.	.	.	.	.	.	.	.	.	.	.	.	.	Q	E	E	K	T	K
Tillandsia achyrostachys	-	D	.	.	.	Y	.	.	.	.	.	.	P	.	.	.	L	.	.	.	.	.	.	.	.	.	.	.	.	.	.	.	E	D	E	K	A	K
Tillandsia aeranthos	A	D	.	.	.	Y	L	.	.	.	.	.	P	.	.	.	.	.	.	.	.	.	.	.	S	.	.	.	.	.	.	C	E	D	E	K	A	K
Tillandsia andrieuxii	A	D	.	.	.	Y	.	.	.	.	.	.	P	.	.	.	.	.	.	.	.	.	.	.	.	.	.	.	.	.	.	.	E	D	E	K	A	K
Tillandsia argentina	A	D	.	.	.	Y	.	.	.	.	.	.	P	.	.	.	.	.	.	.	.	.	.	.	.	.	.	.	.	.	.	C	E	D	E	K	A	K
Tillandsia baliophylla	A	D	.	.	.	Y	.	.	.	.	.	.	P	.	.	.	.	.	.	.	.	.	.	.	.	.	.	.	.	.	.	C	E	D	E	K	A	K
Tillandsia barclayana	A	D	.	.	.	Y	.	.	.	.	.	.	.	.	.	.	.	.	.	.	.	.	.	.	.	.	.	.	.	.	.	G	E	E	E	K	A	K
Tillandsia barthlottii	A	D	.	.	.	Y	.	.	.	.	.	.	P	.	.	.	.	.	.	.	.	.	.	.	.	.	.	.	.	.	.	C	E	D	E	K	A	K
Tillandsia bartramii	-	D	.	.	.	Y	.	.	.	.	.	.	P	.	.	.	.	.	.	.	.	.	.	.	.	.	.	.	.	.	.	.	-	-	-	-	-	-
Tillandsia bergeri	A	D	.	.	.	Y	L	.	.	.	.	.	P	.	.	.	.	.	.	.	.	.	.	.	S	.	.	.	.	.	.	C	E	D	E	K	A	K
Tillandsia bermejoensis	A	D	.	.	.	Y	.	.	.	.	.	.	P	.	.	.	.	.	.	.	.	.	.	.	.	.	.	.	.	.	.	C	E	D	E	K	A	K
Tillandsia biflora	A	D	.	.	.	Y	.	.	.	.	.	.	P	.	.	.	.	.	.	.	.	.	.	T	.	.	.	.	.	.	.	C	E	D	E	K	T	K
Tillandsia brachyphylla	A	D	.	.	.	Y	.	.	.	.	.	.	P	.	.	.	.	.	.	.	.	.	I	.	.	.	.	.	.	.	.	C	E	D	E	K	A	K
Tillandsia brevilingua	A	D	.	.	.	Y	.	.	.	.	.	.	.	.	.	.	.	.	.	.	.	.	.	.	.	.	.	.	.	.	.	C	E	E	E	K	A	K
Tillandsia cacticola	A	D	.	.	.	Y	.	.	.	.	.	.	P	.	.	.	.	.	.	.	.	.	.	.	.	.	.	.	.	.	.	C	E	D	E	K	A	K
Tillandsia caput-medusae	A	D	.	.	.	Y	.	.	.	.	.	.	P	.	.	.	.	.	.	.	.	.	.	.	.	.	.	.	.	.	.	.	E	D	E	K	A	K
Tillandsia carlos-hankii	A	D	.	.	.	Y	.	.	.	.	.	.	P	.	.	.	L	.	.	.	.	.	.	T	.	.	.	.	.	.	.	.	E	D	E	K	A	K
Tillandsia caulescens	A	D	.	.	.	Y	.	.	.	.	.	.	P	.	.	.	.	.	.	.	.	.	.	.	.	.	.	.	.	.	.	C	E	D	E	K	A	K
Tillandsia coinaensis	A	D	.	.	.	Y	.	.	.	.	.	.	P	.	.	.	.	.	.	.	.	.	.	.	.	.	.	.	.	.	.	C	E	D	E	K	A	K
Tillandsia demissia	A	D	.	.	.	Y	.	.	.	.	.	.	.	.	.	.	.	.	.	.	.	.	.	.	.	.	.	.	.	.	.	C	E	D	E	K	A	K
Tillandsia didisticha	A	D	.	.	.	Y	.	.	.	.	.	.	P	.	.	.	.	.	.	.	.	.	I	.	.	.	.	.	.	.	.	C	E	D	E	K	A	K
Tillandsia disticha	A	D	.	.	I	Y	.	.	.	.	.	.	P	.	.	.	.	.	.	.	.	.	.	.	.	.	.	.	.	T	.	.	E	D	E	K	A	K
Tillandsia dodsonii	A	D	.	.	.	Y	.	.	.	.	.	.	P	.	.	.	.	.	.	.	.	.	.	.	.	.	.	.	.	.	.	.	E	D	E	K	A	K
Tillandsia duratii var duratii	A	D	.	.	.	Y	.	.	.	.	.	.	P	.	.	.	.	.	.	.	.	.	.	.	S	.	.	.	.	.	.	C	E	D	E	K	A	K
Tillandsia elizabethae	A	D	.	.	.	Y	.	.	.	.	.	.	P	.	.	.	.	.	.	.	.	.	.	.	.	.	.	.	.	.	.	.	E	D	E	K	A	K
Tillandsia exserta	-	D	.	.	.	Y	.	.	.	.	.	.	P	.	.	.	.	.	.	.	.	.	.	.	.	.	.	.	.	.	.	.	E	D	E	K	A	K
Tillandsia fasciculata	A	D	.	.	.	Y	.	.	.	.	.	.	P	.	.	.	.	.	.	.	.	.	.	.	.	.	.	.	.	.	.	.	E	D	E	K	A	K
Tillandsia fendleri var fendleri	A	D	.	.	.	Y	.	.	.	.	.	.	.	.	.	.	.	.	.	.	.	.	.	.	.	.	.	.	.	.	.	C	E	D	E	K	A	K
Tillandsia funebris	A	D	.	.	.	Y	.	.	.	.	.	.	P	.	.	.	.	.	.	.	.	.	.	.	.	.	.	.	.	.	.	C	E	D	E	K	A	K
Tillandsia gardneri var gardneri	A	D	.	.	.	Y	.	.	.	.	.	.	P	.	.	.	.	.	.	.	.	.	.	.	.	.	.	.	.	.	.	C	E	D	E	K	A	K
Tillandsia guatemalensis	A	D	.	.	.	Y	.	.	.	.	.	.	P	A	.	.	L	A	.	.	.	.	.	.	.	.	.	.	.	.	.	.	E	E	E	K	A	K
Tillandsia heterophylla	A	D	.	.	.	Y	.	.	.	.	.	.	P	.	.	.	.	.	.	.	.	.	.	.	.	.	.	.	.	.	.	C	E	D	E	K	A	K
Tillandsia heubergeri	A	D	.	.	.	Y	.	.	.	.	.	.	P	.	.	.	.	.	.	.	.	.	I	.	.	.	.	.	.	.	.	C	E	D	E	K	A	K
Tillandsia ixioides	A	D	.	.	.	Y	.	.	.	.	.	.	P	.	.	.	.	.	.	.	.	.	.	.	S	.	.	.	.	.	.	C	E	D	E	K	A	K
Tillandsia juncea	A	D	.	.	.	Y	.	.	.	.	.	.	P	.	.	.	.	.	.	.	.	.	.	.	.	.	.	.	.	.	.	.	E	D	E	K	A	K
Tillandsia latifolia var divaricata	A	D	.	.	I	Y	.	.	.	.	.	.	P	.	.	.	.	.	.	.	.	.	.	T	.	.	.	.	.	.	.	C	E	D	E	K	A	K
Tillandsia lepidosepala	-	D	.	.	.	Y	.	.	.	.	.	.	P	.	.	.	.	.	.	.	.	.	.	.	.	.	.	.	.	.	.	C	E	D	E	K	A	K
Tillandsia marconae	A	D	.	.	.	Y	.	.	.	.	.	.	P	.	.	.	.	.	.	.	.	.	.	.	.	.	.	.	.	.	.	C	E	D	E	K	A	K
Tillandsia matudae	-	D	.	.	.	Y	.	.	.	.	.	.	P	.	.	.	.	.	.	.	.	.	.	.	.	.	.	.	.	.	.	.	E	D	E	K	A	K
Tillandsia multicaulis	A	D	.	.	.	Y	.	.	.	.	.	.	P	.	.	.	.	.	.	.	.	.	.	.	.	.	.	.	.	.	.	C	E	E	E	K	A	K
Tillandsia narthecioides	A	D	.	.	L	Y	.	.	.	.	.	.	.	.	.	.	.	.	.	.	.	.	.	.	.	.	.	.	.	.	.	.	E	E	E	K	E	K
Tillandsia paniculata	A	D	.	.	.	Y	.	.	.	.	.	.	P	.	.	.	.	.	.	.	.	.	.	.	.	.	.	.	.	.	.	.	E	D	E	K	A	K
Tillandsia paucifolia	-	D	.	.	.	Y	.	.	.	.	.	.	P	.	.	.	.	.	.	.	.	.	.	.	.	.	.	.	.	.	.	.	E	D	E	K	A	K
Tillandsia pohliana	A	D	.	.	.	Y	.	.	.	.	.	.	P	.	.	.	.	.	.	.	.	.	.	.	S	.	.	.	.	.	.	C	E	D	E	K	A	K
Tillandsia punctulata	A	.	.	.	.	Y	.	.	.	.	.	.	P	.	.	.	.	.	.	.	.	.	.	.	.	.	.	.	.	.	.	.	E	E	E	K	A	K
Tillandsia rauhii var rauhii	A	D	.	.	.	Y	.	.	.	.	.	.	P	.	.	.	.	.	.	.	.	.	.	.	.	.	.	.	.	.	.	C	E	D	E	K	A	K
Tillandsia remota	A	D	.	.	.	Y	.	.	.	.	.	.	P	.	.	.	.	.	.	.	.	.	.	.	.	.	.	.	.	.	.	.	E	D	E	K	A	K
Tillandsia singularis	A	D	.	.	.	Y	.	.	.	.	.	.	.	.	.	.	.	.	.	.	.	.	.	.	.	.	.	.	.	.	.	.	E	E	E	K	E	K
Tillandsia stricta var stricta	A	D	.	.	.	Y	L	.	.	.	.	.	P	.	.	.	.	.	.	.	.	.	.	.	S	.	.	.	.	.	.	C	E	D	E	K	A	K
Tillandsia tectorum	A	D	.	.	.	Y	.	.	.	.	.	.	P	.	.	.	.	.	.	.	.	.	.	.	.	.	.	.	.	.	.	C	E	D	E	K	A	K
Tillandsia tenuifolia var tenuifolia	A	D	.	.	.	Y	L	.	.	.	.	.	P	.	.	.	.	.	.	.	.	.	.	.	S	.	.	.	.	.	.	C	E	D	E	K	A	K
Tillandsia usneoides	A	D	.	.	.	Y	.	.	.	.	.	.	P	.	.	.	.	.	.	.	.	.	.	.	S	.	.	.	.	.	.	C	E	D	E	K	A	K
Tillandsia utriculata f utriculata	A	D	.	.	.	Y	.	.	.	.	.	.	P	.	.	.	.	.	.	.	.	.	.	.	.	.	.	.	.	.	.	.	E	D	E	K	A	K
Tillandsia venusta	A	D	.	.	I	Y	.	.	.	.	.	.	P	.	.	.	.	.	.	.	.	.	.	.	.	.	.	.	.	.	.	C	E	D	E	K	A	K
Tillandsia viridiflora var viridiflora	A	D	.	.	.	Y	.	.	.	.	.	.	P	.	.	.	L	.	.	.	.	.	.	.	.	.	.	.	.	.	.	.	E	D	E	K	A	K
Tillandsia wagneriana	A	D	.	.	.	Y	.	.	.	.	.	.	.	.	.	.	.	.	.	.	.	.	.	.	.	.	.	.	.	.	.	.	E	E	E	K	A	K
Tillandsia werneriana	A	D	.	.	.	Y	.	.	.	.	.	.	P	.	.	.	L	.	.	.	.	.	.	.	.	.	.	.	.	.	.	G	E	D	E	K	A	K
Tillandsia xiphioides var xiphioides	A	D	.	.	.	Y	.	.	.	.	.	.	P	.	.	.	.	.	.	.	.	.	.	.	.	.	.	.	.	.	.	C	E	D	E	K	A	K
Vriesea carinata	A	D	.	.	.	Y	.	.	.	.	.	.	.	.	.	.	L	.	M	I	.	.	.	.	.	.	.	.	.	.	.	.	E	E	E	K	A	K
Vriesea chrysostachys	A	D	.	.	I	Y	.	.	.	.	.	.	.	.	.	.	L	.	.	.	.	.	.	.	.	.	.	.	.	.	.	.	E	E	E	K	E	K
Vriesea correia-araujoi	A	D	.	.	A	Y	.	.	.	.	.	.	.	.	.	.	L	.	M	.	.	.	.	T	.	.	.	.	.	.	.	.	E	E	E	K	A	K
Vriesea jonghei	A	D	.	.	.	Y	.	.	.	.	.	.	.	.	.	.	L	.	M	.	.	.	.	T	.	.	.	.	.	.	.	.	E	E	E	K	A	K
Vriesea monstrum	A	D	.	.	.	Y	.	.	.	.	.	.	.	.	.	.	.	.	.	.	.	.	.	.	.	.	.	.	.	.	.	.	E	E	E	K	E	K
Vriesea ospinae var ospinae	A	D	.	.	.	Y	.	.	.	.	.	.	.	.	.	.	.	.	.	.	.	.	.	T	.	.	.	.	.	.	.	G	E	E	E	K	E	N
Vriesea psittacina	-	.	.	.	.	Y	.	.	.	.	.	.	P	.	.	.	L	.	.	.	.	.	I	.	.	.	.	.	.	.	.	.	-	-	-	-	-	-
Vriesea saundersii	A	D	.	.	.	Y	.	.	.	.	.	.	.	.	.	.	L	.	M	I	.	.	.	T	.	.	.	.	.	.	.	.	E	E	E	K	A	K
Vriesea splendens var splendens	A	D	.	.	.	Y	.	.	.	.	.	.	.	.	.	.	.	.	.	.	A	.	.	.	.	.	.	.	.	.	.	.	E	E	E	K	E	K
Vriesea zamorensis	V	D	.	.	I	Y	.	.	.	.	.	.	.	.	.	.	.	.	M	.	.	.	.	.	.	.	.	.	.	.	.	.	E	E	E	K	E	K
Werauhia insignis	A	D	.	.	.	Y	.	.	.	.	.	.	.	.	.	.	.	.	M	.	.	.	.	.	.	.	.	.	.	.	.	.	E	E	E	K	E	K
Werauhia ororiensis	A	D	.	.	.	Y	.	.	.	.	.	.	.	.	.	.	.	.	M	.	.	.	.	.	.	.	.	.	.	.	.	T	E	E	E	K
Werauhia ringens	A	.	.	.	I	Y	.	.	.	.	.	.	.	.	.	.	L	.	M	I	.	.	.	.	.	.	.	.	.	.	.	.	E	E	E	R	A	K
